# Supplementary material for: Comprehensive Analysis of m6A‐Related Programmed Cell Death Genes Unveils a Novel Prognostic Model for Lung Adenocarcinoma
Source: J Cell Mol Med. 2025 Jan 19;29(2):e70255. doi: 10.1111/jcmm.70255 (PMC11743404; doi:10.1111/jcmm.70255)
Supplement: Supplementary file 2 — Table S1. List of 18 patterns of PCD and key regulatory genes. [file JCMM-29-e70255-s003.xlsx]

## Sheet: Table S1
Table S1. List of 18 patterns of PCD and key regulatory genes
Apoptosis	Pyroptosis	Ferroptosis	Autophagy	Necroptosis	Cuproptosis	Parthanatos	Entoticcelldeath	Netoticcelldeath	Lysosome-dependentcelldeath	Alkaliptosis	Oxeiptosis	NETosis	Immunogenic_cell_death	Anoikis	Paraptosis	Methuosis	Entosis
AATF	BAK1	ABCC1	ABL1	GLUD1	NFE2L2	PARP	AMPK	ELANE	ABCA2	IKBKB	PGAM5	MYD88	ATG5	BRMS1	CAMK2B	CSNK2A1	AR
ABL1	BAX	ACACA	ABL2	GLUD2	NLRP3	MIF	ATG5	MMP1	ABCB9	NFKB1	KEAP1	TLR2	BAX	PTK2	PRKACG	RAC1	TP53
ACAA2	CASP1	ACO1	ACER2	ALOX15	ATP7B	AIFM1	ATG7	MPO	ACP2	CA9	AIFM1	PAD4	CALR	NTRK2	MARK4	ARF6	ROCK1
ACKR3	CASP3	ACSF2	ADRA1A	FTH1	ATP7A	HSP70	BECN1	CAMP	ACP5	CHUK	NRF2	PRKCA	CASP1	BCL2L11	SSTR5	GIT1	PCK2
ACVR1	CASP4	ACSL1	ADRB2	PYG	SLC31A1	PAAN	CDC42	PADI4	ADGRE2	IKBKG	AIRE	PKCB	CASP8	SRC	TAAR5	MTOR	TNFSF10
ACVR1B	CASP5	ACSL3	AKT1	CAPN1	FDX1	ARH3	CDH1	EIPA	AGA	NFKB1A		PRKCZ	CD4	CEACAM6	USP10	MET	MTUS2
ADORA1	CASP6	ACSL4	AMBRA1	CASP1	LIAS	RNF146	CTNNA1	NCX1	AP1B1	RELA		NOX3	CD8A	CAV1	PRKAG3	PFKFB3	AURKA
AEN	CASP8	ACSL5	ATF6	GLNA	LIPT1	ADPRHL2	CYBB	MIA	AP1G1			NOX4	CD8B	AKT1	HACD2	MIR199A1	KIF2C
AGT	CASP9	ACSL6	ATG101	BAX	LIPT2	OGG1	MYH14		AP1M1			NOX1	CXCR3	ITGB1	NT5C		RHOA
AGTR2	CHMP2A	AIFM2	ATG13	BCL2	DLD		PI3KC3		AP1M2			CTSG	EIF2AK3	CEACAM5	INSRR		MTOR
AIFM1	CHMP2B	AKR1C1	ATG14	FADD	DLAT		RHOA		AP1S1			PRTN3	ENTPD1	EGFR	SSTR3		EZR
AKT1	CHMP3	AKR1C2	ATG2A	RIPK1	PDHA1		RNF146		AP1S2			ELANE	FOXP3	BCL2	TAAR9		GZMB
ANXA6	CHMP4A	AKR1C3	ATG2B	TNF	PDHB		ROCK		AP1S3			MPO	HMGB1	CASP8	HSPB8		MRTFA
APAF1	CHMP4B	ALOX12	ATG5	TNFRSF1A	MTF1		RUBCN		AP3B1			GSDMD	HSP90AA1	SIK1	PLPP2		PTK2
APPL1	CHMP4C	ALOX15	ATG7	TRADD	GLS		UVRAG		AP3B2			IL1B?	IFNA1	PTRH2	G6PC2		DIAPH1
AR	CHMP6	ALOX5	ATM	TRAF2	CDKN2A				AP3D1			CXCL1	IFNB1	STAT3	GUCY2EP		LPAR2
ARHGEF2	CHMP7	ATG5	ATP13A2	PPIA	DBT				AP3M1			PLA2G7	IFNG	TLE1	CDK4		MAP1LC3A
ARL6IP5	CYCS	ATG7	ATP6V0A1	CAPN2	GCSH				AP3M2			CXCL8	IFNGR1	DAPK2	RGR		PIKFYVE
ARMC10	ELANE	ATP5MC3	ATP6V0A2	HSP90A	DLST				AP3S1			CDK6	IL10	CTNNB1	ADGRG1		CTTN
ARRB2	GPX4	BACH1	ATP6V0B	IL1A					AP3S2			HMGB1	IL17A	ZNF304	UQCRC1		MCOLN1
ASAH2	GSDMB	CARS	ATP6V0C	TNFSF6					AP4B1			MMP9	IL17RA	MAPK1	TNK2		FOXO1
ATF3	GSDMC	CBS	ATP6V0D1	TNFRSF6					AP4E1			AGER	IL1B	BMF	RNF181		CTNNA1
ATF4	GSDMD	CD44	ATP6V0D2	CASP8					AP4M1			CSF3	IL1R1	ITGA5	MKNK2		CXCL8
ATM	GSDME	CHAC1	ATP6V0E1	JNK					AP4S1			TGFB1	IL6	TP53	UBE2U
ATP2A1	GZMB	CISD1	ATP6V0E2	JAK2					ARF1				LY96	MCL1	MYLK
ATP2A3	HMGB1	CP	ATP6V1A	CAMK2					ARL8B				MYD88	BCL2L1	CTDSP2
ATP5IF1	IL18	CRYAB	ATP6V1B1	IL1B					ARSA				NLRP3	CASP3	LCK
AVP	IL1A	CS	ATP6V1B2	IFNG					ARSB				NT5E	CDH1	GPR15
BAD	IL1B	CYBB	ATP6V1C1	STAT3					ARSG				P2RX7	BAD	ATP23
BAG3	IRF1	DPP4	ATP6V1C2	IRF9					ASAH1				PDIA3	PIK3CA	LPAR1
BAG5	IRF2	EMC2	ATP6V1D	TNFSF10					ATP10B				PIK3CA	PAK1	PI4KB
BAG6	NLRC4	FADS2	ATP6V1E1	TNFRSF10A					ATP13A2				PRF1	ITGAV	DSTYK
BAK1	NLRP1	FANCD2	ATP6V1E2	TNFRSF10B					ATP6AP1				TLR4	FN1	CFD
BAX	NLRP2	FDFT1	ATP6V1G1	CFLAR					ATP6V0A1				TNF	MAPK3	PPP3CA
BBC3	NLRP3	FTH1	ATP6V1G2	XIAP					ATP6V0A2					PTGS2	CCR4
BCAP31	NLRP6	FTL	ATP6V1H	BID					ATP6V0A4					BAX	PRAG1
BCL10	NLRP7	FTMT	AUP1	AIFM1					ATP6V0B					BCAR1	CDKN3
BCL2	NOD1	G6PD	BAD	TRPM7					ATP6V0C					PTEN	GPR153
BCL2A1	PLCG1	GCLC	BAG3	IFNAR1					ATP6V0D1					ERBB2	DDIT3
BCL2L1	PJVK	GCLM	BCL2	IFNAR2					ATP6V0D2					ANGPTL4	MAPK8
BCL2L10	PRKACA	GLS2	BCL2L11	IFNGR1					ATP6V1H					PDK4	MAP2K2
BCL2L11	PYCARD	GOT1	BECN1	IFNGR2					BLK					CYCS	MAPK1
BCL2L12	SCAF11	GPX4	BMF	TLR3					BLOC1S1					BRAF	MAPK14
BCL2L14	TINAP	GSS	BNIP3	TIRP					BLOC1S2					YAP1	IGF1R
BCL2L2	TNF	HMGCR	BNIP3L	IFNA					BORCS5					ANKRD13C	PDCD6IP
BCL3	TP53	HMOX1	BOK	IFNB					BORCS6					ITGA2	CASP9
BCLAF1	TP63	HSBP1	C9orf72	TRIF					BTK					ANXA5	ERN1
BDKRB2	AIM2	HSPB1	CALCOCO2	VDAC1					C12orf4					BIRC5	ATF6
BDNF	GSDMA	IREB2	CAMKK2	SLC25A4S					CBL					MTOR	XBP1
BECN1	IL6	KEAP1	CAPN1	PPID					CD164					TIMP1	AKT1
BID	NOD2	LPCAT3	CAPNS1	CYLD					CD300A					BDNF	EIF2S1
BIK	TIRAP	MAP1LC3A	CASP1	RIPK3					CD63					CSPG4	HSPA5
BIRC6		MAP1LC3B	CASP3	MLKL					CD68					BSG	CASP4
BLOC1S2		MAP1LC3C	CDC37	TRAF5					CD84					AKT2	CASP3
BMF		MT1G	CDK5	TLR4					CHGA					STK11	CASP7
BMP4		NCOA4	CDK5R1	RBCK1					CLN3					IGF1	ITPR3
BMP5		NFE2L2	CHMP4A	HMGB1					CLN5					IGF1R	RYR1
BMPR1B		NFS1	CHMP4B	JAK1					CLNK					ITGA6	RYR2
BNIP3		NOX1	CISD2	JAK3					CLTA					ILK	MCU
BNIP3L		NQO1	CLEC16A	TYK2					CLTB					CFLAR	TNFRSF19
BOK		NRF2	CLN3	STAT1					CLTC					RHOA	PDCD5
BRCA1		OTUB1	CLU	STAT2					CLTCL1					HIF1A	CSF1
BRCA2		PCBP1	CPTP	STAT4					CLU					DAP3	TP53
BRSK2		PCBP2	CSNK2A2	STAT5A					CPLX2					MYBBP1A	NFKB1
BTK		PEBP1	CTSA	STAT5B					CTNS					TLE5	PEBP1
CAAP1		PGD	CTTN	STAT6					CTSA					ITGA3	PHB
CASP1		PHKG2	DAP	H2A					CTSB					PTK2B
CASP10		PRNP	DAPK1	TNFAIP3					CTSC					CCND1
CASP12		PROM2	DAPK2	RNF31					CTSD					CTTN
CASP2		PTGS2	DAPK3	CHMP2A					CTSE					CALR
CASP3		RPL8	DAPL1	CHMP2B					CTSF					ATF4
CASP4		SAT1	DCN	VPS24					CTSG					CDCP1
CASP5		SAT2	DDIT3	CHMP4A					CTSH					PLAUR
CASP8		SLC11A2	DDRGK1	CHMP4B					CTSK					SKP2
CASP8AP2		SLC1A5	DEPDC5	CHMP6					CTSL					CHEK2
CASP9		SLC39A14	DEPP1	VPS4					CTSO					HGF
CAV1		SLC39A8	DHRSX	CHMP1					CTSS					E2F1
CCAR2		SLC3A2	DNM1L	CHMP5					CTSV					EGF
CCK		SLC40A1	DRAM1	SMPD1					CTSW					PIK3CG
CD14		SLC7A11	DRAM2	PYCARD					CTSZ					ITGB4
CD24		SQLE	EEF1A1	NLRP3					DEF8					DAPK1
CD27		STEAP3	EEF1A2	ZBP1					DNASE2					MAPK8
CD28		TF	EIF2AK4	IL33					DNASE2B					PIK3R1
CD38		TFRC	EIF4G1	FTL					ENTPD4					PIK3R3
CD3E		TP53	EIF4G2	SQSTM1					FAM98A					MAP2K1
CD44		VDAC2	ELAPOR1	VDAC2					FER					CXCL12
CD5		VDAC3	EP300	VDAC3					FES					LGALS3
CD70		ZEB1	EPM2A	CHMP7					FGR					FBXW7-AS1
CD74			ERCC4	PGAM5					FLCN					BAK1
CDIP1			ERN1	BIRC2					FOXF1					ABHD4
CDKN1A			EXOC1	BIRC3					FTH1					CD44
CDKN2D			EXOC4	EIF2AK2					FTL					ITGA4
CEBPB			EXOC7	PLA2G4					FUCA1					FADD
CFLAR			EXOC8	DNM1L					GAA					PHLDA2
CHAC1			FBXL2	SPATA2					GAB2					TGFB1
CHCHD10			FBXO7	FAF1					GALC					HMCN1
CHEK2			FBXW7	SHARPIN					GALNS					MMP2
CIB1			FEZ1	NOX2					GATA2					CEBPB
CIDEB			FEZ2	USP21					GBA					CEMIP
CLU			FLCN	PARP1					GCC2					CDKN3
COA8			FOXK1	CHMP4C					GGA1					CBL
COL2A1			FOXK2						GGA2					CASP9
CRADD			FOXO1						GGA3					SFN
CREB3			FOXO3						GLA					MTDH
CREB3L1			FTH1						GLB1					PRKCA
CRH			FTL						GM2A					TNFRSF10B
CRIP1			FYCO1						GNPTAB					CXCL8
CSF2			FZD5						GNPTG					MIR200C
CSNK2A1			GAPDH						GNS					AR
CSNK2A2			GATA4						GUSB					CDKN2A
CTH			GBA						HDAC6					CPT1A
CTNNA1			GFAP						HEXA					PIK3CB
CTSC			GNAI3						HEXB					CLDN1
CTTN			GOLGA2						HGS					MIR204
CUL1			GPR137						HGSNAT					MIR26A1
CUL2			GPR137B						HMOX1					CDKN1A
CUL3			GPSM1						HPS6					CDKN1B
CUL4A			GSK3A						HSPA8					KLF12
CUL5			GSK3B						HYAL1					NTRK1
CX3CL1			HAX1						IDS					PLAU
CX3CR1			HDAC6						IDUA					MYC
CXCL12			HERC1						IGF2R					SMAD4
CYLD			HGF						IL13					PLK1
CYP1B1			HIF1A						IL13RA2					MUC1
DAB2IP			HMGB1						IL4					LGALS1
DAP			HMOX1						IL4R					PYCARD
DAP3			HSP90AA1						KIF1B					SESN2
DAPK1			HSPA8						KIT					ITGB3
DAPK2			HSPB1						KXD1					KRAS
DAPK3			HSPB8						LAMP1					THBS1
DAPL1			HTR2B						LAMP2					BID
DAXX			HTRA2						LAMP3					HRAS
DBH			HTT						LAMTOR1					CDK11B
DCC			HUWE1						LAPTM4A					CDK11A
DDIAS			IFI16						LAPTM4B					XIAP
DDIT3			IFNG						LAPTM5					PPARG
DDIT4			IKBKG						LAT					IL6
DDX3X			IL10						LAT2					MIR145
DDX47			IL10RA						LGALS9					CCR7
DDX5			IL4						LGMN					MSLN
DEDD			IRGM						LIPA					RAC1
DEDD2			ITPR1						LRRK2					GRHL2
DELE1			KAT5						LYN					BIRC3
DEPTOR			KAT8						M6PR					NOTCH1
DIABLO			KDM4A						MAN2B1					RHOG
DIDO1			KDR						MANBA					CCAR2
DNAJA1			KEAP1						MAP1LC3A					NQO1
DNAJC10			KIF25						MAP6					MMP13
DNM1L			KLHL22						MCOLN1					FAS
DPF2			KLHL3						MFSD8					MTA1
DYRK2			LACRT						MILR1					MYO5A
E2F1			LAMP1						MRGPRX2					EDA2R
E2F2			LAMP2						MT3					CCN6
EDA2R			LAMP3						MYH9					MMP9
EIF2AK3			LAMTOR1						NAGA					ABL1
ELL3			LAMTOR2						NAGLU					MAPK11
ENO1			LAMTOR3						NAGPA					SOD2
EP300			LAMTOR4						NAPSA					PTHLH
EPHA2			LAMTOR5						NCOA4					PDGFB
EPO			LARP1						NDEL1					GLI2
ERBB3			LEP						NEDD4					EZH2
ERCC6			LEPR						NEU1					RIPK1
ERN1			LGALS8						NPC1					CXCR4
ERN2			LRRK2						NPC2					HMGA1
ERO1A			LRSAM1						NR4A3					SIK2
ERP29			LZTS1						PDPK1					TNFSF10
EYA1			MAP1LC3A						PIK3C3					ANGPTL2
EYA2			MAP1LC3B						PIK3CD					S100A4
EYA3			MAP1LC3C						PIK3CG					NTF3
EYA4			MAP3K7						PIP4K2A					ETV4
FADD			MAPK15						PIP4K2B					MIR21
FAF1			MAPK3						PIP4P1					MIR124-1
FAIM			MAPK8						PLA2G15					HTRA1
FAIM2			MAPT						PLA2G3					LATS1
FAM162A			MCL1						PLEKHM1					CEACAM3
FAS			MEFV						PLEKHM2					EIF2AK3
FASLG			MET						PPT1					LAMC2
FASTK			MFN2						PPT2					LAMA3
FBH1			MFSD8						PSAP					LAMB3
FBXW7			MID2						PSAPL1					CDH2
FEM1B			MIR199A1						PTGDR					CSNK2A1
FGA			MIRLET7B						PTGDS					EDIL3
FGB			MLST8						RAB34					ZEB2
FGF10			MT3						RAB3A					TLN1
FGFR1			MTCL1						RAB7A					EPHA2
FGFR3			MTDH						RAC2					SIRT3
FGG			MTM1						RUBCNL					OLFM3
FHIT			MTMR3						S100A13					CLU
FIGNL1			MTMR4						SCARB2					SPINK1
FIS1			MTMR8						SGSH					CPEB2
FNIP2			MTMR9						SLC11A1					NAT1
FXN			MTOR						SLC11A2					TSG101
FYN			NCOA4						SLC17A5					MIR200A
FZD9			NEDD4						SMPD1					MIR6744
G0S2			NLRP6						SNAP23					SERPINA1
GABARAP			NOD1						SNAPIN					AKT3
GATA1			NOD2						SNX16					RELA
GATA4			NPC1						SNX4					TNFRSF1A
GCLM			NPRL2						SORL1					FASLG
GDNF			NRBP2						SORT1					AFP
GFRAL			NUPR1						SPAG9					ITGA8
GGCT			OPTN						SPHK2					NOX4
GHITM			ORMDL3						SQSTM1					PBK
GNAI2			OSBPL7						STXBP1					SATB1
GNAI3			PAFAH1B2						STXBP2					CD63
GPER1			PARK7						SUMF1					EEF1A1
GPX1			PHB2						SYK					LTB4R2
GRINA			PHF23						SYTL4					MAVS
GSDME			PIK3C2A						TCIRG1					HRC
GSK3A			PIK3C3						TFEB					CCN2
GSK3B			PIK3CA						TMEM106B					RHOB
GSKIP			PIK3CB						TPP1					PPP1R13B
GSTP1			PIK3R2						UNC13D					PLG
GZMB			PIM2						VAMP7					MET
HDAC1			PINK1						VAMP8					RAF1
HERPUD1			PIP4K2A						VPS33A					PARP1
HGF			PIP4K2B						VPS33B					PRKCQ
HIC1			PIP4K2C						VPS4A					BRCA2
HIF1A			PJVK						WASH3P					RB1
HINT1			PLEKHF1						ZFYVE16					SP1
HIP1			PLK2											HAVCR2
HIP1R			PLK3											DOCK1
HIPK1			POLDIP2											VTN
HIPK2			PRKAA1											INHBB
HMGB2			PRKAA2											PDCD4
HMOX1			PRKAB1											PRPF4B
HNRNPK			PRKAB2											RANBP9
HRAS			PRKACA											SESN1
HRK			PRKAG1											SESN3
HSPA1A			PRKAG2											CD24
HSPA1B			PRKAG3											ZBTB7A
HSPB1			PRKD1											MIR141
HTRA2			PRKN											ELANE
HTT			PSAP											KDR
HYAL2			PTPN22											MDM2
HYOU1			PYCARD											NFE2L2
ICAM1			QSOX1											ZEB1
IFI16			RAB39B											KL
IFI27			RAB3GAP1											PRKCI
IFI27L1			RAB3GAP2											CRYAB
IFI27L2			RAB7A											EPHB6
IFI6			RAB8A											FGF2
IFNB1			RALB											HK2
IFNG			RASIP1											LTF
IGF1			RB1CC1											IQGAP1
IKBKE			RETREG1											MGAT5
IL12A			RETREG3											SDCBP
IL19			RHEB											ABHD2
IL1A			RIPK2											SPIB
IL1B			RMC1											TRIM31
IL2			RNF152											MIR1827
IL20RA			RNF41											PDGFRB
IL33			RNF5											PLAT
IL4			ROCK1											TLR3
IL6R			RPTOR											NRAS
IL7			RRAGA											ROCK1
INCA1			RRAGB											PAK4
ING2			RRAGC											VEGFA
ING5			RRAGD											CASP10
INHBA			RUBCN											PIN1
INHBB			RUFY4											IL1RAP
INS			SCFD1											UBE2C
ITGA6			SCOC											YWHAZ
ITGAM			SEC22B											TWIST1
ITGAV			SESN1											BMP6
ITM2C			SESN2											BNIP3L
ITPR1			SESN3											ELK1
ITPRIP			SH3BP4											KDM3A
IVNS1ABP			SH3GLB1											PRDX4
JAK2			SIRT1											BNIP3
JMY			SIRT2											LMO3
JUN			SLC38A9											ZNF32
KDM1A			SMCR8											MIR200B
KITLG			SMG1											MIR525
KRT18			SNCA											MIR363
KRT8			SNRNP70											TUBB3
LCK			SNX32											HSP90B1
LGALS12			SNX5											SLC2A1
LGALS3			SNX6											HMOX1
LRRK2			SOGA1											PTPN11
LTBR			SOGA3											PRKACA
LY96			SPTLC1											PAK3
MADD			SPTLC2											CD36
MAEL			SQSTM1											PIK3R2
MAGEA3			SREBF1											PPP2CA
MAP2K5			SREBF2											CASP6
MAP3K5			STAT3											CDH3
MAPK7			STBD1											EEF2K
MAPK8			STING1											LRP1
MAPK8IP1			STK11											PAK2
MAPK8IP2			STUB1											PTK6
MAPK9			SUPT5H											LPAR1
MARCHF7			SVIP											TCF7L2
MAZ			SYNPO2											CEACAM1
MCL1			TAB2											GDF2
MDM2			TAB3											GLO1
MELK			TBC1D14											IL17A
MFF			TBC1D25											RBL2
MIF			TBK1											SIRPA
MIR132			TEX264											TRAF2
MIR15A			TFEB											ADCY10
MIR16-1			TICAM1											VPS37A
MIR17			TIGAR											TNFRSF12A
MIR198			TLK2											APOBEC3G
MIR21			TMEM150A											BAG1
MIR210			TMEM150B											COL13A1
MIR221			TMEM150C											MNX1
MIR222			TMEM39A											RAD9A
MIR26B			TMEM39B											IFI27
MIR27B			TMEM59											MEGF11
MIR449A			TOMM7											ITPRIP
MKNK2			TP53											BCL2L15
MLH1			TP53INP1											SNAI2
MLLT11			TP53INP2											PTPN1
MMP9			TPCN1											NOTCH3
MNT			TPCN2											GLUD1
MOAP1			TREM2											SIRT1
MPV17L			TRIB3											FASN
MSH2			TRIM13											MYH9
MSH6			TRIM14											RPS6KB1
MSX1			TRIM21											TPM1
MUC1			TRIM22											PPP2R1A
MUL1			TRIM27											COL4A2
MYBBP1A			TRIM34											CTNND1
NACC2			TRIM38											CD151
NANOS3			TRIM5											MMP11
NBN			TRIM6											ARHGEF7
NCK1			TRIM65											PPP2R2A
NCK2			TRIM68											SEMA7A
NDUFA13			TRIM8											PPP2R5A
NDUFS3			TRIML1											BST2
NFATC4			TRIML2											CCN1
NFE2L2			TSC1											PPP2R2D
NGF			TSC2											CCDC178
NGFR			TSPO											MIR10A
NKX3-1			UBA5											MIR30B
NLE1			UBQLN1											MIR30C1
NME5			UBQLN2											SHC1
NMT1			UBQLN4
NOC2L			UCHL1
NOG			UFC1
NOL3			UFL1
NONO			UFM1
NOS3			ULK1
NOX1			USP10
NR4A2			USP13
NUPR1			USP30
OPA1			USP33
P2RX4			USP36
P2RX7			UVRAG
P4HB			VDAC1
PAK2			VPS13C
PAK5			VPS13D
PARK7			VPS26A
PARP1			VPS26B
PARP2			VPS35
PAWR			WAC
PCGF2			WASHC1
PDCD10			WDFY3
PDCD5			WDR24
PDCD6			WDR41
PDIA3			WDR6
PDK1			WDR81
PDK2			WIPI2
PDPK1			ZC3H12A
PDX1			ZKSCAN3
PEA15			ZMPSTE24
PELI3
PERP
PF4
PHIP
PHLDA3
PIAS4
PIDD1
PIH1D1
PIK3R1
PINK1
PLAGL2
PLAUR
PLEKHF1
PLSCR3
PMAIP1
PML
POLB
POU4F1
POU4F2
PPARD
PPIA
PPIF
PPM1F
PPP1CA
PPP1R13B
PPP1R15A
PPP2R1B
PPP3CC
PPP3R1
PRDX2
PRELID1
PRKCA
PRKCD
PRKDC
PRKN
PRKRA
PRODH
PSEN1
PSMD10
PSME3
PTEN
PTGIS
PTH
PTPMT1
PTPN1
PTPN2
PTPRC
PTTG1IP
PYCARD
QARS1
RACK1
RAF1
RB1
RB1CC1
RBCK1
RELA
RET
RFFL
RHOT1
RHOT2
RIPK1
RIPK3
RNF183
RNF186
RNF34
RNF41
RPL11
RPL26
RPS27L
RPS3
RPS6KB1
RPS7
RRP8
RTKN2
RTL10
S100A8
S100A9
SCG2
SCN2A
SCRT2
SELENOK
SELENOS
SENP1
SEPTIN4
SERINC3
SERPINE1
SFN
SFPQ
SFRP1
SFRP2
SGMS1
SGPL1
SGPP1
SH3RF1
SHH
SHISA5
SIAH1
SIAH2
SIRT1
SIVA1
SKIL
SLC25A5
SLC35F6
SLC9A3R1
SMAD3
SNAI1
SNAI2
SNW1
SOD1
SOD2
SORT1
SP100
SRC
SRPX
SST
SSTR3
ST20
STK11
STK24
STK25
STK3
STK4
STRADB
STX4
STYXL1
SYVN1
TAF9
TAF9B
TCF7L2
TERT
TFDP1
TFDP2
TFPT
TGFB1
TGFB2
TGFBR1
THBS1
TICAM1
TICAM2
TIMM50
TIMP3
TLR3
TLR4
TM2D1
TMBIM1
TMBIM6
TMC8
TMEM102
TMEM109
TMEM117
TMEM14A
TMEM161A
TNF
TNFAIP3
TNFRSF10A
TNFRSF10B
TNFRSF10C
TNFRSF12A
TNFRSF1A
TNFRSF1B
TNFRSF25
TNFSF10
TNFSF12
TOPORS
TP53
TP53BP2
TP63
TP73
TPD52L1
TPT1
TRADD
TRAF1
TRAF2
TRAF7
TRAP1
TRIAP1
TRIB3
TRIM32
TRIM39
TXNDC12
TYROBP
UACA
UBB
UBE2K
UBE4B
UBQLN1
UMOD
UNC5B
URI1
USP28
USP47
VDAC2
VNN1
WDR35
WNT4
WWOX
XBP1
YAP1
YBX3
YWHAB
YWHAE
YWHAG
YWHAH
YWHAQ
YWHAZ
ZC3HC1
ZDHHC3
ZMYND11
ZNF205
ZNF385A
ZNF385B
ZNF622
ZSWIM2
