# Supplementary material for: Comprehensive Analysis of m6A‐Related Programmed Cell Death Genes Unveils a Novel Prognostic Model for Lung Adenocarcinoma
Source: J Cell Mol Med. 2025 Jan 19;29(2):e70255. doi: 10.1111/jcmm.70255 (PMC11743404; doi:10.1111/jcmm.70255)
Supplement: Supplementary file 3 — Table S2. Prior signatures included in this study. [file JCMM-29-e70255-s004.xlsx]

## Sheet: Table S2
Table S2. Prior signatures included in this study
ID	PMID	Gene	Coef
1	36372305	CCR2	-0.31869
1	36372305	HLA-DQA2	-0.1223
1	36372305	PTPRC	0.42547
1	36372305	SLAMF1	-0.2028
2	33457102	TNFRSF6B	0.1418
2	33457102	CD40LG	-0.1075
2	33457102	TNFSF13	-0.1603
2	33457102	TNFRSF19	-0.0803
2	33457102	TNFRSF13C	-0.1069
3	36507553	HMGA1	0.0003
3	36507553	SLC2A1	0.0052
3	36507553	PARP1	0.0073
3	36507553	LAMB3	0.0003
3	36507553	PLK1	0.0027
3	36507553	ITGB4	0.0023
3	36507553	PAK1	0.0089
3	36507553	ANGPTL4	0.003
3	36507553	TIMP1	0.0005
3	36507553	CDH2	0.0256
3	36507553	FGF2	0.138
3	36507553	CAV1	0.0012
3	36507553	PPARG	0.0018
3	36507553	ITGA8	-0.0577
3	36507553	PLAT	0.0026
4	36728032	CD79A	-0.115
4	36728032	SFTPD	-0.026
4	36728032	S100P	0.016
4	36728032	INHA	0.024
4	36728032	CX3CR1	-0.044
4	36728032	INSL4	0.082
4	36728032	SEMA7A	0.29
4	36728032	CD1D	-0.042
4	36728032	CD40LG	-0.051
4	36728032	AGER	-0.033
4	36728032	SERPIND1	-0.029
5	36311724	AURKA	0.4931
5	36311724	SHC1	2.1397
5	36311724	NAPSA	-0.281
6	35364268	NLRP7	-0.08983
6	35364268	NLRP1	-0.0598
6	35364268	CASP1	-0.012
6	35364268	PLCG1	-0.0645
7	35482981	CHAC1	0.549
7	35482981	GLS2	12.221
7	35482981	NOX1	2.192
7	35482981	CISD1	0.509
7	35482981	ACSL3	0.287
7	35482981	PEBP1	0.045
8	37622116	ZNF671	-0.1204
8	37622116	STXBP1	-0.1128
8	37622116	CD79B	-0.1016
8	37622116	PEBP1	-0.2292
8	37622116	PTK2B	-0.2188
9	37077542	IL1A	0.152
9	37077542	BAK1	0.115
9	37077542	NLRP1	-0.075
9	37077542	CHMP2A	0.092
9	37077542	CYCS	0.182
9	37077542	CASP9	0.188
9	37077542	NOD1	-0.045
9	37077542	NLRC4	-0.187
10	34499810	SLC2A1	0.0145
10	34499810	RRM2	0.1387
10	34499810	PEBP1	0.2531
10	34499810	ACSL3	0.3333
10	34499810	DDIT4	0.1616
10	34499810	HERPUD1	0.3176
11	33462260	LGR5	1.202
11	33462260	DNER	1.24
11	33462260	LRIG1	0.718
11	33462260	PABPC1	1.306
11	33462260	PTPRO	0.676
11	33462260	C6orf62	0.578
11	33462260	NT5E	1.126
11	33462260	NELL2	0.737
11	33462260	LATS2	1.404
11	33462260	SET	1.458
12	33002836	UPK1B	0.104
12	33002836	GIP	-1.59
12	33002836	MS4A15	-0.269
12	33002836	GFRA1	0.652
12	33002836	PEBP4	0.553
12	33002836	SH2D5	-1.019
12	33002836	IGFBP1	0.915
12	33002836	LINGO2	2.714
12	33002836	F2	0.653
12	33002836	PSG1	0.668
12	33002836	FAM83A	0.903
12	33002836	SPOCK1	0.868
12	33002836	DKK1	1.004
12	33002836	IGF2BP1	1.23
12	33002836	RHCG	0.335
12	33002836	INHA	-0.459
12	33002836	EDN3	-1.488
12	33002836	ABCC2	0.191
12	33002836	ZIC5	0.167
13	35757748	ACAP1	-1.18
13	35757748	BIRC3	1.077
13	35757748	PEBP1	-1.84
13	35757748	SELENOK	-1.715
13	35757748	GCSAML	-0.614
13	35757748	ACTG1	1.893
13	35757748	ACOT7	1.022
14	36565482	CCL20	0.123
14	36565482	CCDC85B	0.305
14	36565482	TMEM11	0.527
14	36565482	ST13	0.867
14	36565482	RHOQ	-0.829
14	36565482	MAPK1IPL1	0.611
14	36565482	TLE1	0.605
14	36565482	CASZ1	-0.284
14	36565482	MYO6	-0.415
15	30152019	CD28	-0.1559
15	30152019	CD276	0.3313
16	36186418	PMEPA1	0.149
16	36186418	SPOCK1	0.03
16	36186418	DCN	-0.282
16	36186418	MMP14	0.041
16	36186418	PLOD2	0.071
16	36186418	LOXL2	0.105
17	35096011	SLC7A5	0.0041
17	35096011	CDKN1A	0.0049
17	35096011	MTDH	0.0089
17	35096011	TXNRD1	0.0003
17	35096011	TLR4	-0.038
17	35096011	DDIT4	0.0037
17	35096011	SLC2A1	0.0057
17	35096011	PANX1	0.0169
17	35096011	IL33	-0.0121
17	35096011	KRAS	0.0057
17	35096011	RRM2	0.006
18	34612148	VEGFD	0.095
18	34612148	INSL4	0.01
18	34612148	PTPRC	0.05
18	34612148	BTK	0.102
18	34612148	INHA	0.005
18	34612148	PIK3CG	0.325
19	35571564	CDKN3	0.13293
19	35571564	ADRB2	-0.20477
19	35571564	SLC2A1	0.07199
19	35571564	GJB2	0.08066
19	35571564	SFTPC	-0.00612
19	35571564	SSR4	-0.21875
19	35571564	SLC6A4	-0.10624
19	35571564	AGER	-0.01476
20	33795529	METTL3	-0.125
20	33795529	HNRNPA2B1	0.007
20	33795529	IGF2BP1	0.037
20	33795529	HNRNPC	0.022
20	33795529	IGF2BP2	0.004
21	35343834	HNRNPA2B1	0.007
21	35343834	IGF2BP2	0.028
21	35343834	HNRNPC	0.016
21	35343834	METTL3	-0.115
22	32613949	CLEC7A	-0.19893
22	32613949	DEPDC7	0.3186
22	32613949	CIITA	-0.24057
22	32613949	MCOLN2	-0.17304
22	32613949	BIRC3	0.36023
22	32613949	VEGFD	-0.25398
22	32613949	TESC	0.13966
23	35840978	PLK2	0.199
23	35840978	PLK1	0.054
23	35840978	PRKDC	0.229
23	35840978	NBN	0.32
24	35136724	ITGAL	-0.303
24	35136724	ITGA5	0.174
24	35136724	ITGA6	0.172
25	35879761	CD40LG	-0.2595
25	35879761	LTA	0.1379
25	35879761	CD160	-0.1525
26	37691861	ACSL3	0.237
26	37691861	RELA	0.699
26	37691861	DDIT4	0.179
26	37691861	ALOX12B	0.281
26	37691861	CA9	0.08
26	37691861	PRDX6	0.354
26	37691861	ARNTL	-0.547
27	37033934	CPS1	0.10513
27	37033934	HMGA2	0.19257
27	37033934	SLC39A11	0.20758
27	37033934	MT1A	0.1233
27	37033934	ABCC8	-0.407
27	37033934	HVCN1	-0.3002
28	36408131	FURIN	0.06062
28	36408131	KIF23	0.02622
28	36408131	ITGAL	-0.07163
28	36408131	SASH3	-0.05976
28	36408131	GNPNAT1	0.08207
29	36505456	CD3D	-0.25013
29	36505456	IRX2	-0.11257
29	36505456	UBE2C	0.17774
29	36505456	KRT6A	0.11035
30	30896819	TP73-AS1	-0.445
30	30896819	CPS1-IT1	0.122
30	30896819	MEG3	0.017
30	30896819	LINC01711	0.134
30	30896819	LINC01140	-0.065
30	30896819	SNHG14	-0.262
31	34434214	FLT3	-0.308
31	34434214	ALOX15	-0.011
31	34434214	SLC3A2	0.093
31	34434214	FANCD2	0.104
31	34434214	CISD1	0.155
31	34434214	GLS2	-0.569
31	34434214	KRAS	0.066
31	34434214	PANX1	0.118
31	34434214	VDAC2	0.012
31	34434214	ALOX12B	0.224
31	34434214	TLR4	-0.176
31	34434214	ACSL3	0.063
31	34434214	PHKG2	-0.251
31	34434214	PEBP1	-0.358
31	34434214	PGD	0.01
32	36497225	CD69	-0.114
32	36497225	MEP1A	-0.777
32	36497225	DCBLD2	0.0338
32	36497225	PCDH7	0.198
32	36497225	CD70	0.189
32	36497225	MMP14	0.031
32	36497225	CCL20	0.097
32	36497225	PIK3R5	-0.093
32	36497225	BTG2	-0.194
32	36497225	RNF144B	-0.156
33	34497605	IL11	0.28446
33	34497605	IL22RA1	0.2596
33	34497605	IL5RA	-0.51191
33	34497605	IL7R	-0.09948
33	34497605	IL20RB	0.09591
34	35155238	YY1AP1	0.1406
34	35155238	ATG5	0.0237
34	35155238	IDH1	0.0232
34	35155238	CAPG	-0.1593
34	35155238	SLC1A5	0.1657
34	35155238	CHMP6	-0.0351
34	35155238	TFRC	0.0809
34	35155238	DUOX1	-0.0071
34	35155238	ATF4	0.0475
34	35155238	EIF2S1	0.0281
34	35155238	PSAT1	0.0008
35	34226539	CASP6	0.0946
35	34226539	NLRP1	-0.1627
35	34226539	NLRP7	0.1573
35	34226539	NOD1	-0.124
35	34226539	NLRP2	-0.0262
36	36353226	GFRA3	-0.34099
36	36353226	MYOZ1	-0.44594
36	36353226	ENTPD2	0.27517
36	36353226	BARX1	0.1761
36	36353226	KHDRBS2	-0.22807
37	36503492	RBBP7	0.0059
37	36503492	YEATS2	0.01288
38	33098370	TLE1	2.286
38	33098370	BIRC3	2.26
38	33098370	RUBCNL	2.0592
38	33098370	FADS3	1.624
38	33098370	SP110	3.385
38	33098370	PARP15	3.503
39	35968341	GJB3	0.006
39	35968341	HAS3	-0.084
39	35968341	MUC16	0.041
39	35968341	TNS4	0.004
39	35968341	ANLN	0.051
39	35968341	PKIB	0.036
39	35968341	CPS1	0.095
39	35968341	CYP4B1	-0.022
39	35968341	CLDN1	0.152
39	35968341	IL1A	0.083
39	35968341	DKK1	0.028
40	37592010	KRT6A	0.046
40	37592010	HLA-DOB	-0.159
40	37592010	KLK11	-0.0445
40	37592010	CPS1	0.0376
40	37592010	IGF2BP1	0.0732
40	37592010	IGFBP1	0.1072
40	37592010	FOSL1	0.0731
40	37592010	KRT81	0.0439
40	37592010	GJB3	0.0641
41	35664309	MSX1	0.5293
41	35664309	YWHAG	0.0794
41	35664309	TLR3	0.4212
41	35664309	PRKCD	-0.1423
41	35664309	KRT8	0.0217
41	35664309	PIM2	-0.0517
41	35664309	GPX2	0.0208
41	35664309	PSAP	-0.46223
41	35664309	PLK3	-0.0541
41	35664309	FADD	0.4358
41	35664309	NFS1	-0.8964
41	35664309	HGF	-0.1823
41	35664309	UBE4B	-0.2217
41	35664309	CX3CL1	-0.082
41	35664309	PEBP1	-0.2112
41	35664309	EMC2	0.6089
41	35664309	KRT18	0.0215
41	35664309	CX3CR1	-0.0062
41	35664309	PDX1	0.0659
41	35664309	NOX1	0.1788
41	35664309	EEF1A1	-0.3164
41	35664309	ACSL3	0.446
41	35664309	BMP5	-0.05857
42	36303829	MFAP4	-0.0009
42	36303829	DOCK4	-0.02832
42	36303829	MS4A7	-0.03656
42	36303829	TXNRD1	0.01396
42	36303829	DOPEY1	-0.09424
42	36303829	AKAP12	0.02158
42	36303829	TRIM2	-0.00055
42	36303829	NCKAP5	-0.01864
42	36303829	KLF10	0.03385
42	36303829	FOSL1	0.01798
42	36303829	NAALADL2	0.07577
42	36303829	HMGN2P28	-0.03838
42	36303829	PRLR	0.04609
42	36303829	TNS1	-0.01764
42	36303829	ABHD16A	-0.07055
43	36650426	HOXC8	0.5986
43	36650426	NFE2	1.0068
43	36650426	MMP12	0.2741
44	34854250	HIST1H2BH	0.04
44	34854250	MAPT	-0.17
44	34854250	SEPT9	0.45
45	37143472	HMGB1	0.314
45	37143472	AKT2	0.238
45	37143472	KCNJ15	-0.079
45	37143472	CTSG	-0.156
45	37143472	S100A12	0.088
45	37143472	G0S2	0.1
46	36072012	LMO3	0.10109
46	36072012	CLIC6	-0.10314
46	36072012	CD69	-0.14513
46	36072012	CTSL	0.28765
46	36072012	MS4A7	-0.27912
46	36072012	EPHX1	-0.20727
47	35571020	CYP4B1	-0.03
47	35571020	DLGAP5	0.007
47	35571020	SFTPC	-0.118
47	35571020	IL1A	0.022
47	35571020	C1QL1	0.071
47	35571020	KRT6A	0.117
47	35571020	FBN2	0.178
47	35571020	SERPIND1	-0.003
47	35571020	IGF2BP3	0.033
47	35571020	HMGA2	0.033
47	35571020	ABCC2	-0.081
48	33221751	TLE2	-0.01867
48	33221751	ZNF516	-0.08828
48	33221751	HCFC2	-0.35653
48	33221751	RCOR1	0.07331
48	33221751	GADD45A	0.01034
48	33221751	DMAP1	-0.07082
48	33221751	SMARCAL1	0.13964
48	33221751	EPC1	-0.14127
48	33221751	PHC2	0.01249
48	33221751	TRIM28	0.00528
48	33221751	ENY2	0.09361
49	34760888	MRPL3	-0.8567
49	34760888	MRPL44	0.1498
49	34760888	GFM1	0.0001
49	34760888	RRM2B	-0.0686
49	34760888	ATP8A2	-0.4258
49	34760888	EFG1	0.3687
49	34760888	ISCU	-0.8863
49	34760888	TFAM	0.1818
49	34760888	DARS2	0.2117
49	34760888	COX14	-0.7904
49	34760888	YARS2	0.4276
49	34760888	NDUFS2	0.1738
49	34760888	COA6	0.6436
49	34760888	CABC1	-0.4291
49	34760888	SCO1	0.4404
49	34760888	GARS	0.0779
49	34760888	ETHE1	0.5369
49	34760888	HSPD1	0.3229
50	37279937	PGLYRP1	0.36566
50	37279937	QRFP	0.02247
50	37279937	NR4A2	0.00531
50	37279937	IGHD	0.02379
50	37279937	PIK3CB	0.04698
50	37279937	NOS1	0.14331
50	37279937	PTPN6	-0.2385
50	37279937	NRG2	0.4938
50	37279937	NR2F2	0.30847
50	37279937	FGF11	0.37597
50	37279937	RELB	0.25449
50	37279937	SYK	-0.11378
50	37279937	DEFB1	0.01737
50	37279937	IL1R2	0.00838
50	37279937	FYN	-0.11378
50	37279937	GALR2	0.19061
50	37279937	ACTA1	0.18858
50	37279937	ANGPTL4
50	37279937	CR2	-0.01459
50	37279937	IL17RA	-0.03208
50	37279937	EPGN	0.35532
50	37279937	ROBO3	0.05214
50	37279937	DKK1	0.10846
50	37279937	LCN1	0.12826
51	33386920	CD19	0.01529
51	33386920	IGKV1.8	-0.05711
51	33386920	GREM1	0.08239
51	33386920	TLR8	-0.19053
51	33386920	LGR4	0.15962
51	33386920	ADRB2	0.03706
51	33386920	ADRB1	-0.30831
51	33386920	IGHV3.64	-0.10157
51	33386920	S100P	0.04467
51	33386920	INHA	0.06204
51	33386920	IL20RB	0.06621
51	33386920	VIPR1	-0.08876
51	33386920	GDF10	0.12945
51	33386920	IGKV1D.43	-0.02639
51	33386920	BIRC5	0.16676
51	33386920	ADM2	-0.09179
51	33386920	HTR3A	0.01446
52	32143735	CD40LG	0.1625
52	32143735	RFXAP	-0.2549
52	32143735	BMP5	-0.0763
52	32143735	SHC3	-0.1522
52	32143735	PSMD14	-0.2344
52	32143735	ARRB1	-0.2738
52	32143735	FURIN	0.1089
52	32143735	TUBB3	0.1028
52	32143735	ZAP70	-0.2977
52	32143735	ADM	0.1159
53	33858449	TYMS	0.01848
53	33858449	LDHA	0.0035
53	33858449	ALDOA	0.00171
53	33858449	CAT	-0.01187
53	33858449	ENTPD2	0.08228
53	33858449	GNPNAT1	0.03034
54	36177001	CD96	-0.16202
54	36177001	CD300LG	-0.12297
54	36177001	C4BPA	-0.08563
54	36177001	S100P	0.14384
55	34285141	TFDP1	0.00113
55	34285141	PKM	0.0043
55	34285141	PARP1	0.01547
55	34285141	ARRB1	-0.03706
55	34285141	YWHAZ	0.00451
56	37337018	CYCS	0.2309
56	37337018	BAK1	0.1918
56	37337018	NLRP1	0.1105
56	37337018	HMGB1	0.0635
57	36171876	CCR2	-0.35316
57	36171876	CRYL1	-0.291
57	36171876	CCL20	0.14464
57	36171876	TMED10	0.81317
57	36171876	SLC46A3	-0.24112
57	36171876	BIRC3	0.34394
57	36171876	MAP3K8	-0.31718
58	36524120	SOD3	-0.173
58	36524120	LOXL2	0.228
58	36524120	SLC31A2	-1.914
59	35069695	IL7R	-0.15014
59	35069695	NMUR1	-0.07251
59	35069695	GPC3	-0.04202
59	35069695	LAMP3	-0.00947
59	35069695	EREG	0.07686
60	35222371	ELOVL7	0.133
60	35222371	SULT2B1	0.161
60	35222371	IRS1	0.104
60	35222371	VDAC1	0.044
60	35222371	PLIN3	0.11
60	35222371	FLT1	0.176
60	35222371	NSDHL	0.115
60	35222371	AGPS	0.076
60	35222371	TP53INP2	0.031
60	35222371	MED6	0.55
60	35222371	LDHA	0.27
60	35222371	FHL2	0.007
61	36793937	TNS4	0.0211
61	36793937	TCN1	0.0124
61	36793937	BARX2	0.0158
61	36793937	ANGPTL4	0.0365
61	36793937	RGS20	0.0852
61	36793937	KRT6A	0.0232
61	36793937	PTPRH	0.024
61	36793937	GPR98	-0.0131
62	36504901	IFNAR2	-0.32427
62	36504901	IL1A	0.24287
62	36504901	H2AFX	0.26393
62	36504901	BIRC3	0.21685
62	36504901	PYGB	0.46777
62	36504901	H2AFY2	0.1896
63	36810204	C1QTNF6	0.4692
63	36810204	CR2	-0.2512
63	36810204	C1QBP	0.3377
63	36810204	C1QTNF9	-1.4672
64	34247575	S1PR1	0.1484
64	34247575	NGEF	-0.2536
64	34247575	LIMS2	1.0003
65	35958325	PLEK2	0.26975
65	35958325	GPX3	-0.24268
65	35958325	COL1A1	0.14461
66	32799112	CCL20	0.139
66	32799112	SCG2	0.276
66	32799112	CAT	-0.327
66	32799112	S100P	0.096
67	36246622	IGF2BP2	0.0548
67	36246622	NSUN4	-0.595
67	36246622	HNRNPA2B1	0.383
67	36246622	ALYREF	0.113
68	33754044	AQP7	-0.105
68	33754044	UQCR10	-0.2685
68	33754044	KLK6	0.0997
68	33754044	CX0rf23	-0.4841
68	33754044	CHST15	0.1138
68	33754044	TUBB3	0.0628
68	33754044	GNMT	-0.1051
68	33754044	SLC25A38	-0.103
68	33754044	STX19	-0.1079
68	33754044	TCEA3	-0.0808
69	35866781	PYCARD	0.648
69	35866781	NLRC4	-0.383
69	35866781	NLRP1	-0.77
70	32853987	TNFRSF1A	0.1992
70	32853987	TNFRSF6B	0.1633
70	32853987	EDA2R	-0.1042
70	32853987	TNFRSF14	-0.2234
70	32853987	TNFRSF13C	-0.1153
71	32508318	HTR1B	0.02453
71	32508318	SPIB	-0.13153
71	32508318	GUCA2A	0.23581
71	32508318	MYBPH	-0.11699
71	32508318	TNFSF11	0.0254
71	32508318	SLC15A1	0.01756
71	32508318	AZGP1	-0.0796
71	32508318	INPP5J	-0.17848
72	36455876	CNGA3	-0.001
72	36455876	TTC39C	-0.133
72	36455876	INHA	0.064
72	36455876	KCNQ3	0.001
72	36455876	BARX2	0.042
72	36455876	WFDC2	-0.0971
72	36455876	S100P	0.038
72	36455876	BHLHA15	-0.107
72	36455876	DDIT4	0.143
73	33977344	CX3CR1	-0.19286
73	33977344	CX3CL13	-0.09115
73	33977344	CCL26	0.07809
73	33977344	CXCL2	-0.13016
73	33977344	CCL20	0.16705
74	33714206	TRIM2	-0.02155
74	33714206	RNF144B	-0.05769
74	33714206	UHRF1	0.08166
74	33714206	TRIM17	0.10394
74	33714206	WDR86	-0.12371
75	35433415	IL22RA1	0.127
75	35433415	GPI	0.314
75	35433415	SPOCK1	0.104
75	35433415	CCT6A	0.33
76	36042374	NMI	0.205
76	36042374	PSEN1	0.43
76	36042374	ITGA5	0.124
76	36042374	PCDH7	0.133
76	36042374	CCR2	-0.6192
76	36042374	CCL20	0.1241
76	36042374	SLC11A2	-0.3382
76	36042374	GNAI3	0.366
77	34967077	ITGA6	0.03626
77	34967077	AHSA1	0.03888
77	34967077	ATF7IP2	-0.03168
77	34967077	P2RX1	-0.04793
77	34967077	LPAR6	-0.03276
77	34967077	IL1R2	0.01125
77	34967077	DAAM2	-0.00551
77	34967077	DSC1	0.04688
77	34967077	PTTG1	0.00446
77	34967077	PLEKHB1	-0.08133
77	34967077	AKTIP	-0.01173
77	34967077	MS4A1	-0.02882
77	34967077	ZNF101	-0.08566
77	34967077	KYNU	0.01251
77	34967077	LINGO2	0.06346
77	34967077	GNG7	-0.00755
77	34967077	TCN1	0.01473
77	34967077	CCR2	-0.02747
77	34967077	ZNF10	-0.02546
77	34967077	C1QTNF6	0.11885
77	34967077	EIF2AK3	-0.03547
78	35581376	SHC3	-0.16
78	35581376	PLK1	0.19
78	35581376	PLK1	0.19
78	35581376	ANGPTL4	0.14
78	35581376	SHC3	-0.16
78	35581376	C6	-0.23
78	35581376	LIFR	-0.22
78	35581376	ANGPTL4	0.14
78	35581376	C6	-0.23
78	35581376	LIFR	-0.22
79	34108619	CD200R1	-0.7196
79	34108619	IRF1	0.61
79	34108619	STAP1	-0.8024
79	34108619	GBP1	0.6168
79	34108619	CX3CR1	-0.4006
79	34108619	OR7E47P	-0.4203
79	34108619	SERPINE1	0.3138
79	34108619	LOX	0.7869
80	37752167	FSIP2	0.51987
80	37752167	NUSAP1	-0.0262
80	37752167	KIF20A	0.1091
80	37752167	CDK5R1	0.12842
80	37752167	NCKAP5	-0.27876
80	37752167	DNAI2	0.15542
80	37752167	MYBL2	-0.01003
80	37752167	NLRP5	0.28856
80	37752167	KIF15	-0.31092
80	37752167	SGO1	0.2344
80	37752167	ZBBX	0.01931
80	37752167	DNAH12	-0.7037
80	37752167	KIF4A	0.08262
80	37752167	TUBB3	-0.03946
81	34115610	PHKG2	-0.60943
81	34115610	CISD1	0.52935
81	34115610	ACSL3	0.39988
81	34115610	PEBP1	-0.50398
81	34115610	NCOA4	-0.83689
82	35273597	MAL	-0.042
82	35273597	HEMGN	-0.695
82	35273597	STRN4	0.151
82	35273597	AGMAT	0.017
82	35273597	CD69	-0.092
82	35273597	PPP1R13B	-0.279
82	35273597	ZNF540	-0.189
82	35273597	DVL3	0.073
82	35273597	BEX5	-0.103
82	35273597	SMAGP	0.119
83	36211815	POSTN	0.091
83	36211815	HMMR	0.125
83	36211815	GOLM1	0.148
83	36211815	EFNB2	0.19
83	36211815	TPSB2	-0.111
83	36211815	CBFA2T3	-0.189
84	34277626	APOC3	0.04326
84	34277626	YWHAZ	0.00315
84	34277626	EPOR	-0.05685
84	34277626	PLCG2	-0.09588
84	34277626	MXD1	0.0437302
84	34277626	H2AFX	0.00837
85	34881236	IL7R	-0.119
85	34881236	GPC3	-0.012
85	34881236	NMUR1	-0.09
85	34881236	CD69	-0.044
85	34881236	MMP14	0.068
85	34881236	PCDH7	0.148
85	34881236	CCL20	0.083
85	34881236	BTG2	-0.088
86	33839701	CSF2RB	-0.01433
86	33839701	LATS2	0.02099
86	33839701	PTPN6	-0.00566
86	33839701	NMI	0.02065
86	33839701	MT2A	0.00164
86	33839701	PFKP	0.00279
86	33839701	CD74	-0.0002
87	34323652	LDHA	0.00122
87	34323652	PRSS3	4e-05
87	34323652	HMMR	0.02521
87	34323652	ANGPTL4	0.00087
87	34323652	KRT8	0.00036
87	34323652	HAVCR1	0.019
87	34323652	SLC2A1	0.00407
87	34323652	GAPDH	3e-05
87	34323652	SPN	-0.00501
87	34323652	LOXL2	0.0045
87	34323652	CYP24A1	0.00102
87	34323652	TIMP1	0.00031
88	35205284	SELENBP1	-0.16551
88	35205284	TMEM163	-0.01203
88	35205284	CHRDL1	-0.06167
88	35205284	HLF	-0.034
89	33784012	NCOA4	-3.93
89	33784012	GCLC	0.14
89	33784012	ALOX15	-0.32
89	33784012	SLC11A2	-3
89	33784012	SLC3A2	0.05
89	33784012	DPP4	0.16
89	33784012	ACSL3	3.4
89	33784012	VDAC2	2.45
90	37199651	TMPRSS11E	0.08921
90	37199651	UBE2S	0.15093
90	37199651	KRT6A	0.1251
90	37199651	CHIT1	-0.06254
90	37199651	HMMR	0.15384
91	35668494	FURIN	0.184
91	35668494	TGIF1	0.294
91	35668494	KLF10	0.187
91	35668494	BCAR3	0.162
91	35668494	PMEPA1	0.126
92	35149175	OAS3	0.01203
92	35149175	FSCN1	0.00672
92	35149175	DDIT4	0.00337
93	35529878	DRAM1	-0.0923
93	35529878	ITGB1	0.4621
93	35529878	CCR2	-0.2977
94	36275729	PKP2	0.1137
94	36275729	HMMR	0.1672
94	36275729	FSCN1	0.1268
94	36275729	CPAMD8	-0.1267
94	36275729	KRT6A	0.0706
95	35308531	PTTG1	0.012
95	35308531	TERT	0.102
95	35308531	TXNRD1	0.0006
95	35308531	SMUG1	0.123
95	35308531	H2AFX	0.002
95	35308531	PRKDC	0.005
95	35308531	CAT	-0.003
95	35308531	PFKP	0.003
96	34307361	DDIT4	0.089
96	34307361	ALOX15	-0.033
96	34307361	RRM2	0.15
96	34307361	ALOX12B	0.139
96	34307361	GDF15	-0.021
96	34307361	GPX2	0.029
96	34307361	SLC2A1	0.088
97	33585490	ARNTL2	0.235
97	33585490	ANLN	0.377
98	37511958	TRAV38-2DV8	-0.68345
98	37511958	NRAS	0.68345
98	37511958	SORT1	-0.30915
99	36575346	PLK1	0.2577
99	36575346	HSP90AA1	0.08437
99	36575346	EIF2S1	0.10221
100	33187219	KIF2C	1.188
100	33187219	HMMT	0.633
100	33187219	ASPM	-0.55
100	33187219	MKI67	0.57
100	33187219	TTK	-0.462
100	33187219	CCNA2	0.484
100	33187219	CDCA8	-1.309
100	33187219	CCNB2	-0.474
101	34497634	GJB3	0.16105
101	34497634	SKAP2	0.16016
101	34497634	ARHGEF6	-0.17981
101	34497634	GJC1	0.09287
101	34497634	SPP1	0.14827
101	34497634	AFDN	0.14339
101	34497634	CDH4	0.12437
101	34497634	LAMB1	0.09022
102	35646074	EXO1	0.08528
102	35646074	CDC25C	0.0259
102	35646074	CCNB1	0.13181
102	35646074	CENPM	0.05058
103	32201203	CCL20	0.1268
103	32201203	PSEN1	0.6942
103	32201203	SLC11A1	-0.2255
103	32201203	MAPT	-0.2034
103	32201203	THOC1	-0.5611
103	32201203	ADAM10	0.2405
103	32201203	SERPINB6	-0.6713
103	32201203	DYNC1I2	0.3987
103	32201203	WNT2B	-0.2408
104	33028329	PTCH1	-0.47804
104	33028329	PLAUR	0.57004
104	33028329	MMP12	0.1862
104	33028329	PMAIP1	0.39249
104	33028329	ITPR1	-0.60453
104	33028329	IL6ST	-0.74514
104	33028329	IL32	0.45595
104	33028329	MIF	0.9523
104	33028329	ELF4	1.00357
104	33028329	C7	-0.19116
104	33028329	C5AR1	0.3864
104	33028329	BIRC5	0.36742
104	33028329	ARF6	1.16689
104	33028329	AQP3	-0.30426
104	33028329	MOV10	0.73876
104	33028329	SMAD6	-0.593
104	33028329	HMOX1	0.63552
104	33028329	USP7	-1.12496
104	33028329	SPHK1	0.63781
104	33028329	RIPK2	0.76252
104	33028329	RAC1	3.14012
105	36575396	B3GNT3	1.101
105	36575396	ALG3	1.437
105	36575396	GALNT13	1.358
105	36575396	MFNG	0.789
105	36575396	GYLTL1B	0.804
106	32298601	LDHA	0.00313
106	32298601	LPGAT1	0.00476
106	32298601	GNPNAT1	0.02055
106	32298601	PTGES	0.0001
106	32298601	TYMS	0.00832
106	32298601	ALDH2	-0.00043
