# Supplementary material for: Comprehensive Analysis of m6A‐Related Programmed Cell Death Genes Unveils a Novel Prognostic Model for Lung Adenocarcinoma
Source: J Cell Mol Med. 2025 Jan 19;29(2):e70255. doi: 10.1111/jcmm.70255 (PMC11743404; doi:10.1111/jcmm.70255)
Supplement: Supplementary file 4 — Table S3. List of siRNAs used to knock out the indicated target. [file JCMM-29-e70255-s001.xlsx]

## Sheet: Table S3
Table S3. List of siRNAs used to knock out the indicated target
Target gene	Targeting sequences
si-RCN1-1	5’- GGACGGGAAGUUAGACAAAGA-3’
si-RCN1-2	5’- GGAAGUUAGACAAAGAUGAGA-3’
