# Supplementary material for: Comprehensive Analysis of m6A‐Related Programmed Cell Death Genes Unveils a Novel Prognostic Model for Lung Adenocarcinoma
Source: J Cell Mol Med. 2025 Jan 19;29(2):e70255. doi: 10.1111/jcmm.70255 (PMC11743404; doi:10.1111/jcmm.70255)
Supplement: Supplementary file 5 — Table S4. C‐index of PCDS and published signatures across various datasets. [file JCMM-29-e70255-s002.xlsx]

## Sheet: Sheet1
Table S4. C-index of PCDS and published signatures across various datasets
ID	gse11969	gse13213	gse26939	gse29016	gse31210	gse72094	TCGA
mPCDS	0.665133	0.670358	0.669903	0.65243	0.724703	0.668863	0.652393
PMID: 37752167	0.541242	0.638754	0.53423	0.620029	0.634757	0.58871	0.624053
PMID: 37691861	0.626356	0.531257	0.600946	0.525773	0.529072	0.583744	0.647251
PMID: 37622116	0.548801	0.582699	0.537466	0.547865	0.495342	0.57219	0.565342
PMID: 37592010	0.597108	0.57624	0.625591	0.575847	0.558465	0.636385	0.651949
PMID: 37511958	0.632599	0.61684	0.576052	0.511046	0.681658	0.548916	0.61054
PMID: 37337018	0.625041	0.557785	0.496141	0.605302	0.59364	0.559874	0.596833
PMID: 37279937	0.569175	0.479354	0.554145	0.500736	0.576775	0.563781	0.617306
PMID: 37199651	0.605652	0.641292	0.574309	0.63623	0.656762	0.596987	0.618833
PMID: 37143472	0.56556	0.50173	0.581529	0.466863	0.56778	0.489522	0.542772
PMID: 37077542	0.624384	0.557555	0.5412	0.615611	0.497912	0.531468	0.605842
PMID: 37033934	0.658889	0.548097	0.615385	0.537555	0.537102	0.553683	0.633139
PMID: 36810204	0.570161	0.589158	0.636296	0.458027	0.602795	0.602549	0.637778
PMID: 36793937	0.553073	0.622145	0.664675	0.565538	0.599743	0.619533	0.638571
PMID: 36728032	0.615182	0.659977	0.569828	0.57732	0.477674	0.614071	0.630065
PMID: 36650426	0.576076	0.589619	0.502863	0.531664	0.563925	0.544347	0.522792
PMID: 36575396	0.533355	0.57624	0.569579	0.568483	0.716672	0.584572	0.601125
PMID: 36575346	0.550444	0.657901	0.568335	0.480118	0.681818	0.605098	0.636174
PMID: 36565482	0.571804	0.543483	0.544436	0.575847	0.503373	0.515941	0.64352
PMID: 36524120	0.513638	0.538178	0.570824	0.499264	0.594603	0.535176	0.555811
PMID: 36507553	0.508051	0.561476	0.4588	0.555228	0.461934	0.546731	0.55728
PMID: 36505456	0.55603	0.620069	0.575803	0.587629	0.538548	0.614203	0.587167
PMID: 36504901	0.514624	0.509112	0.561115	0.533137	0.602313	0.552359	0.620573
PMID: 36503492	0.568847	0.554095	0.520289	0.653903	0.556858	0.525741	0.55208
PMID: 36497225	0.528097	0.575317	0.554892	0.572901	0.54176	0.555835	0.635053
PMID: 36455876	0.608939	0.596309	0.625342	0.4757	0.617893	0.648469	0.640852
PMID: 36408131	0.530726	0.56286	0.612646	0.541973	0.538548	0.579672	0.568967
PMID: 36372305	0.508709	0.526182	0.525765	0.533137	0.453742	0.505115	0.577424
PMID: 36353226	0.572461	0.528028	0.655464	0.506627	0.555252	0.609402	0.63859
PMID: 36311724	0.592179	0.555709	0.601942	0.525773	0.481208	0.61556	0.628074
PMID: 36303829	0.548143	0.62376	0.574807	0.463918	0.561356	0.619964	0.629427
PMID: 36275729	0.618469	0.638293	0.593229	0.556701	0.666399	0.627744	0.645588
PMID: 36246622	0.57049	0.536332	0.566094	0.541973	0.611147	0.536501	0.524107
PMID: 36211815	0.604009	0.646367	0.543938	0.537555	0.642788	0.612382	0.617248
PMID: 36186418	0.596779	0.615456	0.596963	0.608247	0.513331	0.580765	0.612608
PMID: 36177001	0.650016	0.609689	0.608414	0.572901	0.588821	0.650886	0.587013
PMID: 36171876	0.620112	0.59308	0.577794	0.587629	0.594121	0.564807	0.628054
PMID: 36072012	0.58955	0.570934	0.615136	0.462445	0.57035	0.587022	0.596485
PMID: 36042374	0.56556	0.669435	0.600946	0.511046	0.626566	0.56494	0.646478
PMID: 35968341	0.656589	0.6	0.549664	0.540501	0.557501	0.617712	0.652045
PMID: 35958325	0.616826	0.549942	0.56933	0.558174	0.604562	0.597385	0.6198
PMID: 35879761	0.532041	0.482122	0.546677	0.55081	0.52875	0.515378	0.528553
PMID: 35866781	0.51561	0.486505	0.506846	0.648012	0.612753	0.505711	0.508197
PMID: 35840978	0.599408	0.614533	0.589246	0.569956	0.527626	0.567721	0.581523
PMID: 35757748	0.535656	0.500231	0.52004	0.645066	0.502249	0.497236	0.574563
PMID: 35668494	0.542228	0.543945	0.57182	0.462445	0.657886	0.584142	0.62904
PMID: 35664309	0.564903	0.576009	0.588997	0.527246	0.559428	0.574541	0.651253
PMID: 35646074	0.643444	0.666667	0.569081	0.586156	0.688564	0.597219	0.61922
PMID: 35581376	0.544528	0.649366	0.579786	0.522828	0.631063	0.63708	0.64758
PMID: 35571564	0.641801	0.653749	0.559124	0.658321	0.519435	0.652309	0.630432
PMID: 35571020	0.581991	0.614994	0.480707	0.600884	0.57549	0.557656	0.567758
PMID: 35529878	0.605652	0.557324	0.577296	0.4919	0.664632	0.598345	0.625715
PMID: 35482981	0.58955	0.568166	0.57655	0.472754	0.487151	0.614203	0.564781
PMID: 35433415	0.636214	0.664591	0.584516	0.634757	0.626566	0.57848	0.639596
PMID: 35364268	0.469602	0.547982	0.552651	0.575847	0.485063	0.563052	0.532014
PMID: 35343834	0.504436	0.57278	0.496141	0.559647	0.523611	0.618143	0.524957
PMID: 35308531	0.458758	0.517186	0.589744	0.536082	0.673627	0.569277	0.588772
PMID: 35273597	0.556359	0.577624	0.544685	0.509573	0.641825	0.582586	0.64236
PMID: 35222371	0.60861	0.637832	0.587752	0.600884	0.596531	0.636583	0.613749
PMID: 35205284	0.58955	0.646828	0.582524	0.608247	0.65098	0.626883	0.596331
PMID: 35155238	0.491291	0.558478	0.480707	0.522828	0.548185	0.51263	0.555173
PMID: 35149175	0.638186	0.601153	0.657954	0.602356	0.658689	0.567588	0.614387
PMID: 35136724	0.529412	0.575087	0.600946	0.589102	0.52875	0.630591	0.632153
PMID: 35096011	0.542557	0.608074	0.631068	0.513991	0.514777	0.626088	0.618814
PMID: 35069695	0.547157	0.614994	0.636794	0.571429	0.595728	0.62536	0.597452
PMID: 34967077	0.546829	0.558016	0.600697	0.5243	0.629296	0.594835	0.585524
PMID: 34881236	0.55143	0.606459	0.584765	0.615611	0.647928	0.61662	0.651388
PMID: 34854250	0.551101	0.556171	0.497137	0.497791	0.567459	0.574243	0.545256
PMID: 34760888	0.591522	0.538408	0.50834	0.533137	0.576293	0.614733	0.623647
PMID: 34612148	0.510023	0.560554	0.586756	0.569956	0.519274	0.554941	0.581484
PMID: 34499810	0.49885	0.504037	0.493901	0.603829	0.500482	0.595829	0.580343
PMID: 34497634	0.51068	0.542099	0.620861	0.602356	0.68744	0.660454	0.634453
PMID: 34497605	0.509366	0.560092	0.537715	0.605302	0.546258	0.575799	0.614193
PMID: 34434214	0.603352	0.580392	0.631068	0.438881	0.540475	0.666645	0.634511
PMID: 34323652	0.617483	0.658362	0.593727	0.594993	0.650659	0.6293	0.641567
PMID: 34307361	0.641472	0.590542	0.593229	0.581738	0.677	0.640391	0.64872
PMID: 34285141	0.647716	0.660208	0.521533	0.490427	0.591552	0.554544	0.57234
PMID: 34277626	0.627341	0.620992	0.623351	0.486009	0.644716	0.620493	0.584422
PMID: 34247575	0.605652	0.646136	0.558377	0.556701	0.603758	0.574772	0.554767
PMID: 34226539	0.506737	0.520069	0.52701	0.552283	0.553485	0.530905	0.543149
PMID: 34115610	0.513638	0.516955	0.523027	0.516937	0.635721	0.585234	0.602362
PMID: 34108619	0.628656	0.624221	0.524521	0.424153	0.631545	0.589042	0.632017
PMID: 33977344	0.547815	0.585698	0.506846	0.541973	0.621908	0.588644	0.610888
PMID: 33858449	0.514624	0.581084	0.630819	0.558174	0.587054	0.586625	0.630858
PMID: 33839701	0.582649	0.577163	0.57655	0.555228	0.650498	0.537527	0.638706
PMID: 33795529	0.504436	0.57278	0.496141	0.559647	0.523611	0.618143	0.524957
PMID: 33784012	0.519224	0.568397	0.535972	0.519882	0.652907	0.595895	0.623995
PMID: 33754044	0.624384	0.638524	0.542445	0.509573	0.612271	0.647343	0.605262
PMID: 33714206	0.613211	0.588235	0.589495	0.571429	0.626405	0.594272	0.583958
PMID: 33585490	0.660861	0.660438	0.599203	0.615611	0.680533	0.637908	0.642167
PMID: 33462260	0.505094	0.529412	0.563107	0.571429	0.501606	0.539745	0.575259
PMID: 33457102	0.529083	0.579931	0.575554	0.509573	0.459203	0.544943	0.571605
PMID: 33386920	0.614525	0.59677	0.577545	0.480118	0.577899	0.655488	0.62212
PMID: 33221751	0.534012	0.604844	0.593478	0.568483	0.576132	0.542956	0.605707
PMID: 33187219	0.569504	0.536563	0.528255	0.628866	0.682942	0.544579	0.537446
PMID: 33098370	0.571804	0.52526	0.566841	0.639175	0.55718	0.557292	0.532748
PMID: 33028329	0.624055	0.604844	0.619368	0.621502	0.716672	0.590995	0.615121
PMID: 33002836	0.511995	0.550173	0.583769	0.630339	0.502088	0.513061	0.53818
PMID: 32853987	0.595136	0.62376	0.62111	0.511046	0.613235	0.617315	0.60273
PMID: 32799112	0.56096	0.595848	0.587005	0.553756	0.609862	0.619633	0.604586
PMID: 32613949	0.514624	0.490888	0.594225	0.618557	0.527144	0.54385	0.612318
PMID: 32508318	0.551101	0.563322	0.581777	0.546392	0.615965	0.562788	0.550766
PMID: 32298601	0.55373	0.65098	0.573811	0.555228	0.718599	0.578911	0.612183
PMID: 32201203	0.51791	0.63045	0.565098	0.611193	0.712817	0.552756	0.569247
PMID: 32143735	0.510352	0.531027	0.576301	0.574374	0.579666	0.590995	0.592058
PMID: 30896819	0.531712	0.598616	0.496639	0.543446	0.539994	0.518921	0.523662
PMID: 30152019	0.485705	0.580046	0.560119	0.548601	0.510922	0.525708	0.572688
